# Supplementary material for: “It Will Lead You to Make Better Decisions about Your Health”—A Focus Group and Survey Study on Women’s Attitudes towards Risk-Based Breast Cancer Screening and Personalised Risk Assessments
Source: Curr Oncol. 2022 Nov 25;29(12):9181–98. doi: 10.3390/curroncol29120719 (PMC9776908; doi:10.3390/curroncol29120719)
Supplement: Supplementary file 1 [file curroncol-29-00719-s001.zip]

Archive with 2 entries (2 files):
- Supplementary File S1.pdf
- Supplementary Materials.pdf
